# Supplementary material for: Direct Differentiation of Human Embryonic Stem Cells to 3D Functional Hepatocyte-like Cells in Alginate Microencapsulation Sphere
Source: Cells. 2022 Oct 5;11(19):3134. doi: 10.3390/cells11193134 (PMC9562699; doi:10.3390/cells11193134)
Supplement: Supplementary file 1 [file cells-11-03134-s001.zip]

Archive with 1 entries (1 files):
- cells-1832616-supplementary.pdf
